# Supplementary material for: Moloney murine leukemia virus glyco-gag facilitates xenotropic murine leukemia virus-related virus replication through human APOBEC3-independent mechanisms
Source: Retrovirology. 2012 Jul 24;9:58. doi: 10.1186/1742-4690-9-58 (PMC3423011; doi:10.1186/1742-4690-9-58)
Supplement: Additional file 5 — Table S1. Endogenous ecotropic, xenotropic, polytropic and modified polytropic MuLVs in the sequenced C57BL genome. GenBank accession numbers are provided for the BAC clones containing the ERVs along with the positions of the viral sequences and the presence or absence of the consensus glyco-gag sequence is noted. [file 1742-4690-9-58-S5.xls]

## Sheet: Sheet1
	Clade	Chromosome	Accession No.	Position	glyco-gag
Emv2		8	AC158362	97057-105700	+
Xmv9	A	4	AL731663	111663-120384	-
Xmv12	A	8	AC127575	124079-132812	-
Xmv15	A	9	AC121813	46199-37441	-
Xmv17	A	5	AC118010	143588-150433	-
Xmv18	A	19	AC102432	92451-101177	-
Xmv42	A	11	AL929426	17224-10438	-
Xmv8	B	4	AL627077	155078-146320	+
Xmv10	B	2	AC124194	165612-172661	+
Xmv13	B	13	CT030655	63371-54685	+
Xmv41	C	1	AC083892	166835-158166	+
Bxv1/Xmv43	C	1	AC115959	107533-116189	+
Mpmv1		7	AC127565	73318-64278	-
Mpmv2		11	AL591143	104650-113694	-
Mpmv3		2	AL772224	18557-9516	-
Mpmv4		11	AL596111	98321-107361	-
Mpmv5		10	AC162387	76331-85369	-
Mpmv6		1	AC120217	147476-156529	-
Mpmv7		5	AC116598	129709-120669	-
Mpmv8		11	AL731805	58181-67222	-
Mpmv9		3	AC123075	16017-6975	-
Mpmv10		3	AC161425	202647-194931	-
Mpmv11		12	AC153658	94415-85375	-
Mpmv12		10	AC153369	152575-143529	-
Mpmv13		5	AC127319	94173-85202	-
Pmv1		X	AL845268	6947-15927	-
Pmv2		11	AL603787	171808-162839	-
Pmv4		7	AC152418	170527-161546	-
Pmv5		5	AC103621	59642-68623	-
Pmv6		X	CR954969	9814-914	-
Pmv7		2	AL844871	123777-114797	-
Pmv8		10	AC153954	21492-13466	-
Pmv9		13	AC154849	178910-169930	-
Pmv10		8	AC161435	35969-43444	-
Pmv11		5	AC114666	103037-94056	-
Pmv12		5	AC164119	126511-135491	-
Pmv13		10	AC153360	161131-170111	-
Pmv14		16	AC121777	63321-72302	-
Pmv15		7	AC167978	66359-57379	-
Pmv16		16	AC154449	46006-37026	-
Pmv17		15	AC157566	69385-76570	-
Pmv18		7	AC112789	138293-129595	-
Pmv19		4	AL844206	116825-107843	-
Pmv20		18	AC113104	12840-21719	-
Pmv21		1	AC114603	242727-251707	-
Pmv22		11	AL645571	167675-176651	-
Pmv23		4	AL732609	54924-45943	-
Pmv24		1	AC139295	60492-69472	-
